# Supplementary material for: TMPRSS6 rs855791 Polymorphism Status in Children with Celiac Disease and Anemia
Source: Nutrients. 2021 Aug 13;13(8):2782. doi: 10.3390/nu13082782 (PMC8398390; doi:10.3390/nu13082782)
Supplement: Supplementary file 1 [file nutrients-13-02782-s001.zip]

Archive with 1 entries (1 files):
- nutrients-1314204-SI.pdf
